# Supplementary material for: National Health Policy and factors predicting its implementation at the local level in Nepal: an exploratory cross-sectional study
Source: Front Public Health. 2025 Jul 4;13:1592213. doi: 10.3389/fpubh.2025.1592213 (PMC12271155; doi:10.3389/fpubh.2025.1592213)
Supplement: Supplementary file 1 [file Table_1.xlsx]

## Sheet: DATA
	SN	q1	q2	q3	Q3.0	Q3.01	q3.02	q3.03	q3.04	q4	q2.7	q2.5	q2.6	q2.8	q2.9	q3.1	q3.2a	q3.2b	q3.2c	q3.2d	q3.2e	q3.2f	q3.3	q3.4	q3.5	q4.6	q4.7	q4.8	q4.9	q4.10	q5.1	q5.2	q5.3	q5.4	q5.5	q5.6	q5.7	q5.8	q5.9	q5.10	q5.11	q5.12	q5.13	q5.14	RB	Binary logistics
	1	21	2	2	1	1	3	1	1	1	4	3	3	4	3	3	1	1	1	0	0	0	3	4	3	2	2	2	2	2	2	2	2	2	1	5	3	2	2	3	2	4	3	2	2.64286	1
	2	22	2	2	1	1	3	1	1	3	1	2	3	2	2	4	0	0	1	0	0	0	4	3	3	5	3	2	3	4	2	2	3	3	2	2	2	2	2	2	2	2	2	2	2.14286	2
	3	22	2	2	1	1	3	1	1	2	2	2	2	2	2	3	1	1	1	1	0	0	3	4	3	2	3	3	1	1	2	2	1	1	1	1	4	4	4	2	4	2	2	2	2.28571	2
	4	22	2	2	1	1	3	1	1	3	1	1	1	2	2	3	1	1	1	0	0	0	2	3	2	2	2	3	3	4	2	2	2	3	3	3	3	2	3	2	3	3	3	3	2.64286	1
	5	22	2	2	1	1	3	1	1	4	2	1	2	3	2	3	0	1	1	0	1	0	3	1	3	1	3	3	3	2	3	3	2	2	2	1	1	1	2	2	1	1	2	2	1.78571	2
	6	22	2	2	1	1	3	1	1	3	4	2	2	2	2	3	1	1	1	0	0	0	3	4	3	1	4	2	2	2	2	2	2	2	1	1	2	1	4	2	4	2	2	2	2.07143	2
	7	22	2	2	1	1	3	1	1	2	4	2	4	4	3	1	1	0	1	1	0	0	1	3	2	2	1	1	1	2	2	2	3	2	3	3	2	2	3	3	2	2	2	2	2.35714	2
	8	23	2	2	1	1	3	1	1	4	4	3	3	3	4	4	1	1	1	0	0	0	4	3	5	3	3	4	3	3	1	3	3	2	2	3	3	3	3	2	2	2	4	4	2.85714	1
	9	24	2	2	1	1	3	1	1	19	3	2	2	2	2	3	1	1	1	0	1	0	1	4	4	3	4	3	3	2	4	2	2	1	2	2	2	2	4	4	2	2	2	2	2.35714	2
	10	24	2	2	1	1	3	1	1	4	1	2	2	2	2	3	1	1	1	0	1	0	3	4	3	1	4	2	2	2	3	3	3	3	3	3	3	3	3	3	3	3	3	3	3	2
	11	24	2	2	1	1	3	1	1	2	1	2	2	2	2	3	1	0	1	1	1	0	3	4	4	1	3	4	2	1	2	2	1	1	1	3	3	3	1	1	4	2	3	3	2.14286	2
	12	24	2	2	1	1	3	1	1	2	4	2	1	2	2	3	1	1	1	0	1	0	2	2	3	2	4	3	2	3	2	2	3	3	1	1	2	2	2	2	2	2	2	2	2.28571	2
	13	24	2	2	1	1	3	1	1	4	1	2	4	2	1	3	1	1	1	1	1	0	2	4	5	2	1	1	3	2	2	2	1	1	1	1	2	4	1	1	2	1	2	2	2.78571	1
	14	24	2	2	1	1	3	1	1	4	4	2	2	2	2	3	0	0	0	0	1	0	4	4	3	4	4	2	2	4	2	2	3	3	1	2	4	4	2	2	3	2	2	2	2.42857	2
	15	25	2	2	1	1	3	1	2	7	2	2	2	2	2	3	0	0	0	0	1	0	4	3	2	1	1	3	3	4	4	3	1	2	3	1	2	3	3	1	3	1	3	1	2.21429	2
	16	25	2	2	1	1	3	1	2	15	3	4	2	2	2	3	0	0	0	0	1	0	3	4	3	4	2	3	3	2	4	3	3	3	5	1	5	3	4	3	5	1	5	1	3.28571	1
	17	25	2	2	1	1	3	1	2	8	4	1	2	2	1	3	0	1	0	0	0	0	2	3	4	2	2	2	4	2	1	2	4	3	2	1	2	4	1	1	1	3	3	4	2.28571	2
	18	25	2	2	1	1	3	1	1	5	2	1	1	2	2	3	1	1	1	1	1	0	2	4	3	3	2	3	3	2	3	3	2	2	2	2	3	2	3	2	2	2	3	3	2.42857	2
	19	26	1	5	1	1	3	1	2	8	2	1	1	1	1	2	1	0	1	0	0	0	4	3	3	4	3	1	3	3	2	3	2	13	1	1	1	2	1	2	1	2	3	3	2.64286	1
	20	26	1	3	1	1	3	1	2	10	4	2	5	5	1	3	1	0	1	0	0	0	3	4	4	2	4	1	1	1	5	5	1	1	5	1	1	1	1	1	1	1	5	1	3	1
	21	26	2	2	1	1	3	1	2	5	2	1	1	2	2	3	1	1	1	1	1	0	2	4	3	3	2	3	3	2	3	3	2	2	2	2	3	2	3	2	2	2	3	3	2.62857	1
	22	27	1	5	1	1	3	2	2	7	1	2	2	1	1	4	1	1	1	0	0	0	2	4	3	3	4	2	2	1	2	2	1	1	3	3	2	1	2	2	4	2	3	2	2.84286	1
	23	27	2	5	1	1	3	2	2	7	1	2	4	3	2	3	0	1	0	0	0	0	2	3	2	1	2	2	2	1	3	3	2	2	3	3	2	3	5	2	3	2	2	1	2.57143	1
	24	27	2	5	1	1	3	2	2	2	2	1	2	2	1	5	0	0	1	0	0	0	2	5	3	4	2	3	3	2	3	2	2	2	3	2	1	4	1	1	1	1	2	2	2.92857	1
	25	27	2	5	1	1	3	1	2	7	1	1	3	3	2	3	0	0	0	0	1	0	4	4	3	3	4	1	3	3	3	2	3	2	4	3	1	1	2	2	3	3	3	3	2.5	1
	26	27	2	5	1	1	3	1	2	7	3	2	4	4	2	2	0	0	0	0	0	0	2	2	3	2	5	2	2	3	3	2	3	3	2	2	1	4	2	4	2	4	2	2	2.57143	2
	27	27	2	5	1	1	3	1	2	10	1	2	2	2	1	3	1	1	1	1	1	0	3	3	2	4	3	4	3	2	4	1	2	1	3	3	2	2	1	2	1	2	1	2	2.92857	1
	28	28	1	3	1	1	3	2	2	4	5	1	2	2	1	1	0	1	1	0	1	0	3	4	2	3	4	3	2	2	4	2	2	1	4	1	4	1	4	2	5	1	4	4	2.78571	2
	29	28	2	3	3	1	3	2	2	3	1	2	2	3	3	3	1	1	1	0	1	0	2	3	2	3	3	3	3	2	3	3	3	3	3	3	3	3	3	3	3	3	3	3	3	2
	30	28	2	3	3	1	3	2	2	3	2	2	2	2	2	3	0	0	0	0	0	0	3	5	3	2	2	2	2	3	1	1	1	1	1	1	1	1	3	1	5	1	3	2	2.64286	1
	31	28	1	3	1	1	3	2	2	8	3	1	1	2	2	2	1	1	1	0	0	0	3	4	2	4	2	3	3	3	2	2	2	2	2	2	3	2	3	2	3	3	3	3	2.42857	1
	32	28	1	3	1	1	3	2	2	4	1	3	4	3	3	3	0	1	0	0	0	0	3	3	2	3	3	3	3	2	3	3	3	3	3	3	3	3	3	3	3	3	3	3	3	2
	33	28	2	5	1	1	3	2	2	7	2	2	2	3	2	3	0	1	0	0	0	0	5	4	2	4	4	3	3	3	2	2	3	2	3	3	1	2	1	2	2	1	2	1	1.92857	2
	34	28	2	5	1	1	3	2	2	2	2	1	2	2	1	3	1	1	1	1	1	0	2	1	1	4	3	2	3	3	1	2	2	2	1	2	2	2	2	2	1	1	2	2	1.71429	2
	35	29	1	5	1	1	3	2	2	4	3	2	3	2	1	3	1	1	1	0	0	2	4	4	2	4	1	3	2	2	2	1	1	1	1	5	5	1	2	3	4	1	3	2	2.28571	2
	36	29	1	3	1	1	3	2	2	3	1	2	3	2	1	3	1	1	1	0	1	0	2	4	4	2	4	2	3	3	3	3	1	1	1	1	5	1	2	3	4	2	3	3	2.35714	2
	37	29	2	3	3	1	3	2	2	3	1	2	3	2	1	3	1	1	1	0	0	0	2	4	4	2	4	1	3	2	2	2	1	1	1	1	5	1	2	3	2	4	3	3	2.21429	2
	38	29	1	3	1	1	3	2	2	8	1	2	4	3	2	3	0	1	0	0	0	0	2	3	2	1	2	2	2	1	3	3	2	2	3	3	2	3	5	4	2	3	2	1	2.71429	2
	39	29	1	3	1	1	3	2	2	9	5	1	2	2	2	4	1	1	0	1	0	0	3	3	3	1	2	2	2	2	3	3	3	2	2	2	3	3	3	3	2	2	3	3	2.64286	2
	40	29	1	3	1	1	3	2	2	8	2	2	2	2	1	3	0	0	1	0	0	0	4	4	5	3	4	4	3	2	3	2	2	2	4	3	3	4	2	2	4	2	3	4	2.85714	2
	41	29	2	5	4	1	3	2	2	5	4	4	3	2	2	3	1	0	0	0	0	0	4	4	3	4	4	2	2	4	2	2	1	1	1	1	3	2	3	1	3	2	1	1	1.71429	2
	42	29	2	3	3	1	3	2	2	8	1	2	2	2	3	3	1	0	0	0	0	0	3	3	2	3	4	2	3	4	2	2	2	2	2	2	2	2	2	2	2	2	2	2	1.71429	2
	43	29	2	3	3	1	3	2	2	9	1	2	2	2	2	4	0	0	1	0	0	0	4	3	3	5	3	2	3	4	2	2	3	3	2	2	2	2	2	2	2	2	2	2	2.14286	2
	44	29	2	3	3	1	3	2	2	7	2	2	3	3	2	3	1	1	1	0	0	0	2	4	5	3	3	2	2	3	2	2	2	2	2	3	2	3	2	2	2	3	3	2	2.28571	2
	45	30	1	5	4	1	3	2	2	9	2	2	2	2	2	3	1	0	1	0	1	0	3	4	4	3	3	3	3	3	2	2	3	3	3	4	2	4	2	3	2	2	3	2	2.64286	2
	46	30	1	5	4	1	3	2	2	4	1	2	3	2	1	3	0	1	1	0	1	0	2	3	3	3	2	2	2	2	3	3	2	2	3	2	2	2	3	2	2	2	3	3	2.42857	2
	47	30	1	3	4	1	3	2	2	3	2	4	3	2	1	1	1	0	1	1	1	0	2	3	1	2	4	1	2	2	3	4	2	2	3	1	3	3	2	3	2	1	4	3	2.57143	2
	48	30	1	5	4	1	3	2	2	10	1	1	2	2	2	4	0	1	1	0	1	0	3	3	3	1	2	2	2	2	3	3	3	2	2	2	3	3	3	3	2	2	3	3	2.64286	2
	49	30	2	5	4	1	3	2	2	8	1	2	2	2	2	4	0	0	0	0	1	0	3	3	3	4	2	3	3	3	2	2	3	3	2	3	2	2	2	3	2	2	2	2	2.28571	2
	50	30	1	5	4	1	3	2	2	13	5	2	2	4	1	3	1	1	1	1	1	0	3	3	3	1	4	2	2	1	2	1	1	2	2	2	2	2	1	2	2	2	3	2	1.85714	2
	51	30	1	5	4	1	3	2	2	8	2	2	2	2	2	2	0	0	1	1	1	0	1	4	3	4	3	4	2	4	2	2	1	1	2	2	1	1	1	1	2	2	2	2	1.57143	2
	52	30	2	5	1	1	3	2	2	14	4	1	5	5	4	1	0	1	0	0	0	0	2	4	2	2	2	3	3	2	5	1	1	1	1	1	1	1	1	1	1	1	1	1	1.28571	2
	53	30	2	5	1	1	3	2	2	7	1	2	2	2	2	4	0	0	1	0	0	0	4	3	3	5	3	2	3	4	2	2	3	3	2	2	2	2	2	2	2	2	2	2	2.14286	2
	54	30	2	5	1	1	3	2	2	8	1	1	2	3	2	3	0	0	1	0	0	0	4	4	3	3	4	2	2	4	3	1	1	1	1	1	1	1	1	1	1	1	1	1	1.14286	2
	55	31	2	5	1	1	3	2	2	11	3	2	2	2	2	3	0	1	0	0	0	0	4	4	2	2	3	1	2	3	3	2	3	2	2	2	3	2	3	3	4	2	3	4	2.71429	2
	56	31	2	1	2	1	3	2	2	8	4	3	2	3	2	3	0	0	1	0	0	0	4	3	4	4	3	2	2	2	3	3	2	2	4	3	3	3	4	3	3	2	3	2	2.85714	2
	57	31	2	3	3	1	3	2	2	9	4	2	3	2	3	3	0	0	1	0	0	0	3	3	2	3	4	2	3	3	2	2	2	2	2	2	2	2	2	2	2	2	2	2	1.71429	2
	58	32	1	3	1	1	3	2	2	5	2	1	2	1	2	3	0	0	0	1	0	0	4	4	4	4	4	3	3	4	1	2	2	1	1	1	1	2	3	2	3	2	2	3	1.85714	2
	59	32	1	3	1	1	3	2	2	5	1	2	3	2	1	3	0	1	1	1	1	0	3	3	1	3	2	2	3	3	3	2	2	2	3	3	3	2	3	2	2	2	3	3	2.5	2
	60	32	2	1	2	1	2	2	2	5	1	2	2	2	2	3	1	0	0	0	0	0	2	4	5	2	2	3	3	2	1	2	2	2	2	2	2	2	2	2	2	2	2	2	1.92857	2
	61	32	1	1	2	1	2	2	2	7	3	2	4	3	3	3	1	0	0	0	0	0	1	3	3	4	2	2	2	2	2	3	3	3	4	4	4	3	3	4	3	3	3	3	3.21429	2
	62	32	2	2	1	1	2	2	2	10	4	1	1	2	1	3	0	0	1	0	0	0	3	3	2	3	4	3	3	3	2	1	3	3	2	3	2	2	2	2	3	3	2	3	2.35714	2
	63	32	2	2	1	1	2	2	2	15	3	2	4	2	2	2	1	0	1	1	1	0	2	2	5	4	2	2	2	3	3	3	3	2	3	2	3	2	3	2	3	2	3	2	2.57143	2
	64	32	2	2	1	1	2	2	2	9	1	2	2	2	2	3	0	1	0	0	0	0	2	4	3	4	2	3	2	4	2	2	2	2	3	3	2	2	2	2	2	2	2	2	2.14286	2
	65	32	2	2	1	1	2	2	2	9	2	1	1	2	2	3	1	0	0	0	0	0	2	4	5	4	2	3	2	2	2	2	3	2	2	3	2	3	2	2	2	2	2	2	2.21429	2
	66	32	2	2	1	1	3	2	2	10	2	2	2	4	1	3	1	1	1	1	1	0	2	4	4	4	2	2	2	2	3	2	2	2	2	2	3	2	3	2	2	2	3	3	2.35714	2
	67	32	1	3	1	1	3	2	2	8	4	2	2	4	1	2	0	1	0	0	0	0	3	4	4	2	4	2	2	2	2	4	1	1	2	2	2	3	3	1	1	1	2	2	1.92857	2
	68	33	2	2	1	1	2	2	2	4	2	3	4	2	3	2	1	0	0	0	0	0	4	4	3	4	4	2	4	4	2	2	1	1	1	1	3	2	2	1	3	2	1	1	1.64286	2
	69	33	2	2	1	1	2	2	2	8	4	2	4	4	1	2	1	1	1	0	0	0	3	4	5	2	4	3	2	4	3	3	3	3	2	2	4	4	2	2	2	2	2	2	2.57143	2
	70	33	2	2	1	1	2	2	2	10	5	2	3	4	1	3	0	1	0	0	0	0	4	4	4	4	3	3	3	3	3	3	3	3	2	2	2	2	3	3	2	2	3	3	2.57143	2
	71	33	2	2	1	1	2	2	2	3	2	1	1	2	2	3	1	1	1	1	1	0	2	3	2	4	3	3	3	3	3	3	2	2	3	3	3	2	3	2	3	3	3	2	2.64286	1
	72	33	2	2	1	1	2	2	2	3	4	2	1	2	1	3	1	1	1	0	1	0	2	2	3	2	4	3	2	3	1	2	2	2	1	1	2	2	2	2	2	2	2	2	1.78571	2
	73	33	2	2	1	1	2	2	2	8	1	3	4	2	2	4	1	1	1	1	1	0	3	5	3	2	3	5	3	3	2	2	1	1	1	1	3	3	1	1	3	2	2	2	1.78571	2
	74	34	1	3	1	1	2	2	2	7	1	2	4	2	1	3	1	1	1	1	1	1	2	4	4	2	2	2	2	1	3	2	1	2	1	1	1	1	4	2	2	2	1	1	1.71429	2
	75	34	1	3	1	1	2	2	2	10	2	1	1	1	1	3	0	0	0	1	0	0	3	5	3	2	4	4	4	3	1	1	1	1	5	1	2	1	5	1	5	1	3	3	2.21429	2
	76	34	2	3	3	1	2	2	2	12	1	1	2	2	1	3	1	1	0	0	0	0	3	3	3	3	4	3	3	3	3	2	3	2	2	3	2	3	1	2	3	2	2	3	2.35714	2
	77	34	1	3	1	1	2	2	2	8	5	3	3	2	3	3	0	1	0	0	0	0	3	2	3	2	3	1	3	2	1	1	2	2	1	1	3	4	3	4	3	4	4	2	3.35714	1
	78	34	2	3	3	1	2	2	2	15	5	1	1	1	2	3	1	1	1	1	1	1	2	4	1	3	2	2	2	3	1	1	2	3	3	2	2	4	2	5	3	1	2	2	2.35714	2
	79	34	1	3	1	1	2	2	2	13	2	1	2	1	1	4	0	0	1	0	0	0	4	3	3	3	2	4	3	4	1	1	3	3	2	3	1	4	2	3	1	4	1	1	2.14286	2
	80	34	2	3	3	1	2	2	2	16	4	2	2	4	1	3	1	0	1	1	1	0	2	5	2	2	2	1	2	1	2	2	2	2	3	1	3	1	3	2	3	2	3	2	2.21429	2
	81	34	2	3	3	1	2	2	2	12	2	2	2	1	1	2	1	1	1	0	1	0	2	1	4	2	4	2	2	2	4	3	2	2	1	1	3	1	4	1	1	1	3	3	2.14286	2
	82	35	2	2	1	1	2	2	2	10	3	3	2	3	1	3	1	1	1	0	0	0	2	3	5	4	3	3	4	4	3	3	2	2	3	2	3	4	2	3	2	3	4	3	2.78571	1
	83	35	2	2	1	1	2	2	2	6	1	2	2	2	2	4	0	0	1	0	0	0	4	3	3	5	3	2	3	4	2	2	3	3	2	2	2	2	2	2	2	2	2	2	2.14286	2
	84	35	2	2	1	1	2	2	2	12	2	1	1	1	2	4	0	0	1	0	0	0	4	4	5	4	4	4	4	4	1	1	1	1	1	1	1	1	1	1	1	1	1	1	2.14286	2
	85	35	1	1	2	1	2	2	2	10	2	1	2	1	2	3	1	0	1	1	0	0	3	4	1	1	4	4	2	2	2	1	1	2	2	1	4	2	4	1	4	2	2	2	2.14286	2
	86	35	2	2	1	1	2	2	2	12	1	1	2	2	1	3	1	0	0	0	0	0	3	3	3	3	4	3	3	3	2	3	2	2	3	2	3	1	2	3	2	2	3	3	2.35714	2
	87	35	2	2	1	1	2	2	2	5	3	2	2	2	2	3	0	0	0	0	1	0	3	4	2	4	3	3	3	2	3	3	3	2	2	4	3	2	4	3	2	2	3	3	2.78571	1
	88	35	2	2	1	1	2	2	2	15	2	2	2	2	2	3	1	1	0	1	1	0	3	5	2	4	2	3	3	2	2	2	2	2	3	2	2	2	2	2	2	2	2	2	2.07143	2
	89	36	1	3	1	1	2	2	2	10	2	1	1	2	2	3	1	1	1	1	1	0	2	4	4	3	3	2	2	2	3	2	1	2	2	2	3	1	4	1	5	1	3	3	2.35714	2
	90	36	1	3	1	1	2	2	2	7	2	2	2	2	2	3	0	1	0	0	0	0	2	3	4	2	2	3	2	2	2	2	1	2	1	1	2	2	2	1	2	1	2	1	1.57143	2
	91	36	2	2	1	1	2	2	2	15	4	3	3	2	1	3	1	1	1	1	1	0	3	4	3	2	2	2	2	2	3	3	2	2	1	1	4	2	4	2	4	2	3	3	2.57143	1
	92	36	2	2	1	1	2	2	2	18	1	2	2	2	2	3	1	1	1	1	1	0	2	2	1	2	2	3	4	2	1	1	1	2	1	1	2	2	2	2	2	1	1	2	1.5	2
	93	36	2	2	1	1	2	2	2	5	1	1	2	1	3	2	1	0	0	0	0	0	3	1	4	1	1	2	3	2	2	2	2	2	2	1	4	1	2	2	2	2	2	3	2.07143	2
	94	36	2	2	1	1	2	2	2	7	1	2	3	2	2	3	0	0	0	0	1	0	3	4	3	3	3	3	3	3	2	2	3	2	2	3	2	2	2	2	2	2	2	2	2.14286	2
	95	37	1	1	2	1	2	2	2	10	3	2	2	2	2	3	1	1	0	0	0	0	2	4	3	2	2	2	3	3	2	2	1	2	2	3	1	2	2	2	1	2	1	2	1.78571	2
	96	37	1	3	1	1	2	2	2	14	2	1	1	1	2	3	0	1	1	1	0	0	2	4	4	4	2	2	2	1	2	2	2	4	3	4	2	3	2	4	2	4	2	2	2.71429	2
	97	37	1	1	2	1	2	2	2	5	2	2	2	2	3	2	1	0	0	0	0	0	2	4	3	1	4	2	3	2	2	3	4	2	2	2	4	2	4	2	4	2	4	3	2.85714	1
	98	37	2	2	1	1	2	2	2	12	2	1	1	2	2	2	0	0	1	0	0	1	3	4	5	2	4	2	2	3	3	2	2	2	1	2	3	2	3	1	4	2	2	1	2.14286	2
	99	37	1	1	2	1	2	2	2	17	2	2	2	2	2	4	1	0	1	1	1	0	4	4	5	2	2	1	2	1	2	1	1	3	1	1	2	4	1	1	4	1	2	2	1.85714	2
	100	37	2	2	1	1	2	2	2	17	1	2	2	2	2	2	1	1	1	0	0	2	4	2	2	2	2	3	2	2	2	2	3	1	5	4	2	3	3	2	3	2	2	2	2.57143	1
	101	37	2	2	1	1	2	2	2	11	1	1	2	2	1	3	0	0	1	0	0	0	3	4	5	2	4	2	3	2	3	2	1	3	3	1	1	3	4	4	3	2	3	3	2.57143	1
	102	37	1	1	2	1	2	2	2	14	3	2	2	2	2	3	1	1	1	1	0	0	3	4	2	2	2	2	2	2	3	3	2	2	3	3	3	2	3	2	2	2	3	3	2.57143	1
	103	38	1	1	2	1	2	2	2	14	2	2	2	1	1	3	1	0	0	0	0	0	2	2	2	3	3	2	1	2	2	2	4	3	2	1	5	3	1	3	2	4	2	4	2.71429	1
	104	38	1	1	2	1	2	2	2	13	1	2	4	2	1	3	1	1	1	1	1	0	2	4	4	2	2	2	2	1	3	2	1	2	1	1	1	4	2	2	2	2	1	1	1.78571	2
	105	38	2	3	3	1	2	2	2	7	5	2	1	1	2	2	1	0	0	0	0	0	2	4	2	4	1	1	2	1	5	2	5	1	1	2	2	1	2	2	2	1	1	2	2.07143	2
	106	38	1	1	2	1	2	2	2	10	2	2	2	2	1	4	1	1	1	1	1	1	3	5	5	2	1	5	2	1	2	2	1	2	2	2	2	4	2	1	5	2	2	2	2.21429	2
	107	38	1	1	2	1	2	2	2	16	2	2	2	2	2	3	0	0	0	1	0	0	3	4	2	2	3	3	2	1	4	2	1	1	5	1	3	1	4	1	4	2	5	2	2.57143	1
	108	38	2	2	1	1	2	2	2	16	1	2	2	2	2	3	0	1	0	0	0	0	3	4	3	4	2	3	3	4	2	1	1	3	1	4	1	1	2	1	1	2	1	1	1.57143	2
	109	38	2	2	1	1	2	2	2	20	1	2	2	2	2	4	1	0	0	0	0	0	2	2	4	4	4	3	3	4	2	2	3	2	2	2	2	2	2	2	4	2	2	2	2.21429	2
	110	38	1	1	2	1	2	2	2	10	4	2	2	3	3	3	0	0	0	0	0	0	2	4	4	3	4	1	3	1	1	3	3	3	2	3	5	2	2	3	2	2	2	2	2.5	1
	111	38	1	1	2	1	2	2	2	15	2	3	3	2	1	3	0	0	1	0	0	0	4	4	3	2	3	2	1	1	3	3	1	1	1	1	5	1	5	1	4	4	2	1	2.35714	2
	112	39	1	1	2	1	2	2	2	18	1	2	3	2	2	2	0	1	1	0	0	0	4	3	3	1	4	2	3	2	2	1	3	4	4	3	2	2	3	3	3	2	3	3	2.71429	1
	113	39	1	3	1	1	2	2	2	9	2	2	2	2	2	3	0	1	1	0	0	0	2	3	4	2	2	3	2	2	2	2	1	2	1	1	3	2	2	1	2	1	2	1	1.64286	2
	114	39	2	2	1	1	2	2	2	7	4	4	4	4	1	3	1	1	1	0	1	0	4	4	3	2	2	4	2	2	4	4	2	2	2	4	3	2	4	2	1	2	3	4	3	1
	115	39	2	2	1	1	2	2	2	6	3	2	4	4	2	2	1	0	0	0	0	0	2	2	3	2	5	2	2	3	3	3	3	3	2	2	1	4	2	4	2	4	2	2	2.64286	1
	116	39	2	3	3	1	2	2	2	16	2	2	2	2	1	3	1	0	0	0	0	0	3	4	4	3	2	3	2	3	2	2	2	3	3	3	2	2	2	2	2	2	2	2	2.21429	2
	117	39	2	1	2	1	2	2	2	2	2	2	1	2	3	1	0	0	0	0	0	0	2	4	5	4	3	3	3	2	4	2	2	2	2	2	2	2	2	2	2	2	2	2	2.14286	2
	118	39	2	3	3	1	2	2	2	2	2	4	4	2	1	3	1	0	1	1	1	0	2	1	1	4	3	2	3	2	3	1	1	1	1	1	1	1	1	1	1	1	1	1	1.14286	2
	119	40	1	3	1	2	2	2	2	5	2	1	1	2	2	4	0	0	0	0	1	0	2	4	4	1	2	2	3	1	2	2	2	2	5	2	3	2	3	2	2	2	3	3	2.5	1
	120	40	1	3	1	2	2	2	2	15	2	1	1	2	2	3	0	0	1	0	1	0	3	5	4	4	4	3	4	4	1	1	2	1	1	2	1	3	1	4	4	3	2	3	2.07143	2
	121	40	2	3	3	2	2	2	2	20	2	1	2	2	1	2	1	1	1	1	1	0	3	4	3	2	2	3	3	2	2	2	2	1	2	1	1	1	1	1	1	1	2	2	1.42857	2
	122	40	1	3	1	2	2	2	2	20	2	1	2	2	1	1	1	1	1	0	1	0	2	1	4	2	2	2	3	4	2	2	1	1	3	2	4	2	1	5	2	2	3	3	2.71429	1
	123	40	1	3	1	2	2	2	2	20	2	2	2	2	1	3	1	1	1	1	1	0	3	4	4	1	3	3	1	3	2	2	1	2	2	2	5	2	5	1	5	2	2	3	2.57143	1
	124	40	2	3	3	2	2	2	2	10	2	3	4	2	2	3	1	1	1	0	1	0	2	4	4	3	4	2	3	2	2	3	2	2	3	3	3	2	2	2	2	1	2	1	2.14286	2
	125	40	2	3	3	2	2	2	2	20	5	2	3	3	1	3	0	0	1	0	0	0	4	3	5	4	4	3	2	4	4	2	3	3	4	2	2	3	2	3	2	3	2	2	2.64286	1
	126	40	2	3	3	2	2	2	2	24	1	2	3	3	2	4	1	0	1	1	1	0	3	4	5	2	3	3	2	2	2	2	1	1	3	2	2	4	3	1	4	1	1	1	1.92857	2
	127	41	1	3	1	2	2	2	2	19	2	2	2	4	1	2	0	1	1	0	0	0	3	4	5	3	2	3	2	2	3	2	2	2	1	2	4	2	2	3	4	3	3	4	2.64286	1
	128	41	1	3	1	2	2	2	2	19	2	2	2	4	1	2	0	1	0	0	0	0	3	4	5	3	2	3	2	2	4	2	2	2	1	2	4	2	2	3	4	3	3	4	2.71429	1
	129	42	1	3	1	2	3	2	2	12	1	2	2	1	2	4	1	0	0	0	0	0	4	4	2	4	3	4	4	4	2	3	1	3	1	3	2	4	1	3	1	3	1	3	2.21429	2
	130	42	1	3	1	2	3	2	2	25	2	1	1	3	3	3	1	1	1	1	1	1	1	5	2	2	4	2	2	2	2	2	1	2	1	2	3	1	3	2	2	2	2	2	1.92857	2
	131	42	2	3	3	2	2	2	2	9	1	4	2	2	2	3	1	0	0	0	0	0	2	4	5	3	4	3	2	2	3	2	2	1	1	1	3	2	2	1	3	1	2	3	1.92857	2
	132	42	2	3	3	2	2	2	2	19	3	1	1	3	2	2	0	0	0	0	1	0	1	3	5	2	3	1	1	1	3	3	3	3	3	1	2	2	3	3	2	4	2	2	2.57143	1
	133	43	1	3	1	2	3	2	2	20	1	5	1	1	1	3	0	0	0	0	1	0	5	3	3	3	4	3	3	5	2	5	3	3	3	3	4	3	4	4	4	4	4	4	3.57143	2
	134	43	1	3	1	2	3	2	2	25	1	2	4	1	1	3	1	1	1	0	1	0	2	3	5	3	2	2	3	2	2	3	4	3	4	2	2	4	2	2	2	3	2	2	2.64286	1
	135	44	1	3	1	2	3	2	2	25	2	2	2	2	2	3	0	1	0	0	0	0	3	3	3	3	3	3	3	2	1	3	1	2	3	3	3	2	3	3	3	2	2	2	2.35714	2
	136	44	2	3	3	2	3	2	2	15	5	2	1	2	3	4	0	0	1	0	0	0	2	4	4	3	2	1	2	1	4	1	2	4	4	2	3	2	2	2	5	2	4	4	2.92857	1
	137	44	1	3	1	2	3	2	2	12	5	1	3	5	2	1	0	0	0	0	0	0	2	1	2	1	1	3	3	3	3	3	3	5	5	5	5	5	5	5	5	5	5	5	4.57143	1
	138	45	2	3	3	2	3	2	2	11	2	2	2	3	1	3	1	1	0	0	0	0	2	4	5	4	4	2	2	4	2	2	3	2	2	3	2	2	2	3	4	2	2	4	2.5	1
	139	45	2	3	3	2	3	2	2	9	1	1	2	2	1	3	1	0	0	0	0	0	2	4	3	4	2	3	3	1	3	3	3	2	1	3	3	3	2	3	2	2	3	2	2.5	1
	140	45	2	3	3	2	3	2	2	20	1	1	1	2	1	2	0	1	0	0	0	0	3	4	5	2	4	2	4	2	3	2	3	3	2	2	3	3	1	3	3	3	4	4	3	1
	141	45	2	3	3	2	3	2	2	20	1	1	1	2	1	3	1	1	1	0	0	0	3	4	5	2	4	2	4	2	3	2	3	3	2	2	3	3	1	3	3	3	4	4	3	1
	142	45	1	3	1	3	3	2	2	10	5	2	2	2	2	3	1	0	0	0	0	0	4	4	3	4	4	3	3	4	1	2	1	1	2	1	2	1	4	2	2	3	1	2	1.78571	2
	143	45	2	3	3	2	3	2	2	14	1	4	4	4	3	4	0	0	1	0	0	0	2	3	4	4	4	2	2	3	3	3	3	3	3	3	2	3	3	3	3	3	3	3	2.92857	1
	144	45	1	3	1	2	3	2	2	25	2	2	2	2	1	2	0	1	1	1	1	0	2	4	2	4	3	2	2	2	2	2	2	3	3	2	1	2	5	2	3	2	3	2	2.78571	1
	145	45	2	3	3	2	3	2	2	25	1	4	4	2	1	3	1	1	1	1	1	0	3	4	4	3	4	4	1	2	4	3	2	2	2	2	2	3	4	2	2	2	2	2	2.42857	2
	146	45	2	3	3	2	3	2	2	20	3	3	2	4	3	3	0	1	0	0	0	0	3	3	3	2	5	4	2	3	2	1	2	3	3	2	2	4	2	1	2	3	1	2	2.14286	2
	147	45	2	3	4	2	3	2	2	24	2	2	2	2	2	3	0	0	0	0	1	0	4	4	4	4	3	3	3	4	2	2	2	2	3	2	2	2	2	2	2	2	2	2	2.67143	1
	148	46	2	3	4	3	3	2	2	21	2	2	2	2	2	3	1	1	1	1	1	0	2	4	5	4	3	3	2	2	3	2	2	2	2	3	2	2	2	2	1	2	1	1	1.92857	2
	149	47	1	3	1	3	3	2	2	24	4	2	2	2	1	3	0	1	1	0	1	0	3	1	2	2	4	3	3	2	4	3	2	2	2	2	2	2	3	2	3	2	2	2	2.35714	2
	150	47	1	3	1	3	3	2	2	25	2	2	2	1	2	3	0	0	1	0	0	0	3	2	2	3	3	4	3	2	2	2	1	3	2	3	2	2	3	1	2	3	2	2	2.14286	2
	151	47	2	3	4	3	3	2	2	15	1	2	2	2	1	4	1	1	1	1	1	0	2	4	4	2	5	3	2	3	2	2	2	2	2	2	2	2	2	2	2	2	2	2	2.78	1
	152	47	2	3	4	3	3	2	2	16	2	2	1	1	1	3	0	0	1	0	0	0	4	3	5	4	3	2	3	4	2	3	3	2	2	2	1	2	1	1	2	3	3	1	2.8	1
	153	48	1	3	1	3	3	2	2	27	3	3	3	4	2	4	0	0	1	0	0	0	4	4	2	2	2	2	2	2	2	1	2	2	2	2	2	2	2	2	1	1	1	1	2.64286	1
	154	48	2	3	4	3	3	2	2	26	1	2	3	2	2	2	0	0	0	0	1	0	2	4	4	2	1	2	2	2	3	3	2	2	2	2	3	2	2	2	2	1	1	2	2.57143	1
	155	48	1	3	1	3	3	2	2	27	1	2	2	2	1	3	0	1	1	0	0	0	3	4	5	2	4	2	4	2	3	2	3	3	1	1	3	3	4	3	3	2	3	3	2.64286	1
	156	48	2	3	4	3	3	2	2	28	1	2	2	2	2	3	1	1	1	1	1	1	3	4	5	3	3	3	3	3	2	2	2	2	3	2	2	2	2	2	2	2	2	2	2.57143	1
	157	49	2	3	4	3	3	2	2	6	2	2	2	2	3	3	0	1	0	0	0	0	4	2	2	2	3	3	2	2	1	2	1	1	1	1	1	1	1	1	1	2	2	2	2.82857	1
	158	49	1	3	1	3	3	2	2	24	5	2	2	1	1	2	0	0	0	0	0	0	3	2	5	2	2	3	4	2	3	5	4	4	4	4	4	4	1	1	1	1	1	4	3.57143	1
	159	49	2	3	4	3	3	2	2	29	1	2	2	2	1	3	0	0	1	0	0	0	3	4	5	2	4	2	4	2	3	2	3	3	1	13	3	4	3	3	2	3	3	2	3.42857	1
	160	49	2	3	4	3	3	2	2	27	2	2	4	2	2	2	1	1	0	1	1	1	2	2	1	4	3	1	2	3	3	2	3	2	3	3	2	2	3	2	2	2	2	2	2.35714	2
	161	50	1	3	1	3	3	2	2	27	2	1	1	2	1	3	1	1	1	1	1	0	2	4	3	2	2	3	3	2	2	2	2	1	2	1	1	1	1	1	1	1	2	2	1.42857	2
	162	50	2	3	4	3	3	2	2	30	1	1	1	2	1	3	0	0	1	0	0	0	3	4	5	2	4	2	4	2	3	2	3	3	1	1	3	3	4	2	2	2	3	3	2.5	2
	163	51	2	3	4	3	3	2	2	17	3	3	1	2	5	3	0	1	0	0	0	0	5	1	5	3	4	3	3	2	3	2	3	4	1	3	1	5	3	1	1	5	1	5	2.71429	1
	164	54	1	3	1	3	3	2	2	30	5	2	2	2	1	2	0	0	0	0	0	0	4	4	1	2	2	2	3	1	2	2	3	2	3	2	3	2	3	2	3	2	3	2	2.52857	1
	165	55	1	3	1	3	3	2	2	31	2	2	2	2	2	2	0	1	0	0	0	0	3	2	1	2	2	2	2	2	2	2	2	2	2	2	3	3	3	2	2	2	3	3	2.55714	1
	166	58	1	3	3	3	3	2	2	35	2	2	2	2	3	2	1	0	1	1	1	0	2	4	5	4	2	3	2	2	2	2	4	4	2	2	3	2	2	3	2	2	3	3	2.57143	1
